# Supplementary material for: Multi-Omics Data Analysis Identifies Prognostic Biomarkers across Cancers
Source: Med Sci (Basel). 2023 Jun 27;11(3):44. doi: 10.3390/medsci11030044 (PMC10366886; doi:10.3390/medsci11030044)
Supplement: Supplementary file 1 [file medsci-11-00044-s001.zip]

Archive with 7 entries (7 files):
- File S1.pdf
- File S2.pdf
- File S3.pdf
- File S4.pdf
- File S5.pdf
- Table S1.xlsx
- Table S2.xlsx
