# Supplementary material for: Multi-Omics Data Analysis Identifies Prognostic Biomarkers across Cancers
Source: Med Sci (Basel). 2023 Jun 27;11(3):44. doi: 10.3390/medsci11030044 (PMC10366886; doi:10.3390/medsci11030044)
Supplement: Supplementary file 1 [file medsci-11-00044-s001.zip › Table S1.xlsx]

## Sheet: Sheet1
Cancer-related Go-BPs.
No	Term
1	GO:0000018~regulation of DNA recombination
2	GO:0000060~protein import into nucleus, translocation
3	GO:0000075~cell cycle checkpoint
4	GO:0000079~regulation of cyclin-dependent protein kinase activity
5	GO:0000080~G1 phase of mitotic cell cycle
6	GO:0000082~G1/S transition of mitotic cell cycle
7	GO:0000086~G2/M transition of mitotic cell cycle
8	GO:0000122~negative regulation of transcription from RNA polymerase II promoter
9	GO:0000165~MAPKKK cascade
10	GO:0000186~activation of MAPKK activity
11	GO:0000187~activation of MAPK activity
12	GO:0000278~mitotic cell cycle
13	GO:0000302~response to reactive oxygen species
14	GO:0000578~embryonic axis specification
15	GO:0000737~DNA catabolic process, endonucleolytic
16	GO:0000902~cell morphogenesis
17	GO:0000904~cell morphogenesis involved in differentiation
18	GO:0001101~response to acid
19	GO:0001501~skeletal system development
20	GO:0001503~ossification
21	GO:0001525~angiogenesis
22	GO:0001541~ovarian follicle development
23	GO:0001558~regulation of cell growth
24	GO:0001568~blood vessel development
25	GO:0001569~patterning of blood vessels
26	GO:0001570~vasculogenesis
27	GO:0001649~osteoblast differentiation
28	GO:0001654~eye development
29	GO:0001655~urogenital system development
30	GO:0001656~metanephros development
31	GO:0001657~ureteric bud development
32	GO:0001658~branching involved in ureteric bud morphogenesis
33	GO:0001666~response to hypoxia
34	GO:0001667~ameboidal cell migration
35	GO:0001701~in utero embryonic development
36	GO:0001704~formation of primary germ layer
37	GO:0001707~mesoderm formation
38	GO:0001708~cell fate specification
39	GO:0001709~cell fate determination
40	GO:0001738~morphogenesis of a polarized epithelium
41	GO:0001755~neural crest cell migration
42	GO:0001759~induction of an organ
43	GO:0001763~morphogenesis of a branching structure
44	GO:0001764~neuron migration
45	GO:0001775~cell activation
46	GO:0001776~leukocyte homeostasis
47	GO:0001782~B cell homeostasis
48	GO:0001817~regulation of cytokine production
49	GO:0001819~positive regulation of cytokine production
50	GO:0001822~kidney development
51	GO:0001836~release of cytochrome c from mitochondria
52	GO:0001837~epithelial to mesenchymal transition
53	GO:0001838~embryonic epithelial tube formation
54	GO:0001841~neural tube formation
55	GO:0001889~liver development
56	GO:0001890~placenta development
57	GO:0001892~embryonic placenta development
58	GO:0001894~tissue homeostasis
59	GO:0001932~regulation of protein amino acid phosphorylation
60	GO:0001933~negative regulation of protein amino acid phosphorylation
61	GO:0001934~positive regulation of protein amino acid phosphorylation
62	GO:0001936~regulation of endothelial cell proliferation
63	GO:0001938~positive regulation of endothelial cell proliferation
64	GO:0001942~hair follicle development
65	GO:0001944~vasculature development
66	GO:0001952~regulation of cell-matrix adhesion
67	GO:0001974~blood vessel remodeling
68	GO:0002009~morphogenesis of an epithelium
69	GO:0002052~positive regulation of neuroblast proliferation
70	GO:0002053~positive regulation of mesenchymal cell proliferation
71	GO:0002200~somatic diversification of immune receptors
72	GO:0002204~somatic recombination of immunoglobulin genes during immune response
73	GO:0002208~somatic diversification of immunoglobulins during immune response
74	GO:0002237~response to molecule of bacterial origin
75	GO:0002244~hemopoietic progenitor cell differentiation
76	GO:0002250~adaptive immune response
77	GO:0002252~immune effector process
78	GO:0002260~lymphocyte homeostasis
79	GO:0002262~myeloid cell homeostasis
80	GO:0002320~lymphoid progenitor cell differentiation
81	GO:0002377~immunoglobulin production
82	GO:0002381~immunoglobulin production during immune response
83	GO:0002440~production of molecular mediator of immune response
84	GO:0002460~adaptive immune response based on somatic recombination of immune receptors built from immunoglobulin superfamily domains
85	GO:0002520~immune system development
86	GO:0002521~leukocyte differentiation
87	GO:0002562~somatic diversification of immune receptors via germline recombination within a single locus
88	GO:0002566~somatic diversification of immune receptors via somatic mutation
89	GO:0002573~myeloid leukocyte differentiation
90	GO:0002683~negative regulation of immune system process
91	GO:0002684~positive regulation of immune system process
92	GO:0002687~positive regulation of leukocyte migration
93	GO:0002694~regulation of leukocyte activation
94	GO:0002695~negative regulation of leukocyte activation
95	GO:0002696~positive regulation of leukocyte activation
96	GO:0002761~regulation of myeloid leukocyte differentiation
97	GO:0002763~positive regulation of myeloid leukocyte differentiation
98	GO:0003002~regionalization
99	GO:0003006~reproductive developmental process
100	GO:0003007~heart morphogenesis
101	GO:0005979~regulation of glycogen biosynthetic process
102	GO:0006109~regulation of carbohydrate metabolic process
103	GO:0006110~regulation of glycolysis
104	GO:0006259~DNA metabolic process
105	GO:0006275~regulation of DNA replication
106	GO:0006298~mismatch repair
107	GO:0006302~double-strand break repair
108	GO:0006308~DNA catabolic process
109	GO:0006309~DNA fragmentation involved in apoptosis
110	GO:0006350~transcription
111	GO:0006351~transcription, DNA-dependent
112	GO:0006355~regulation of transcription, DNA-dependent
113	GO:0006357~regulation of transcription from RNA polymerase II promoter
114	GO:0006366~transcription from RNA polymerase II promoter
115	GO:0006461~protein complex assembly
116	GO:0006468~protein amino acid phosphorylation
117	GO:0006469~negative regulation of protein kinase activity
118	GO:0006605~protein targeting
119	GO:0006606~protein import into nucleus
120	GO:0006793~phosphorus metabolic process
121	GO:0006796~phosphate metabolic process
122	GO:0006839~mitochondrial transport
123	GO:0006873~cellular ion homeostasis
124	GO:0006886~intracellular protein transport
125	GO:0006913~nucleocytoplasmic transport
126	GO:0006915~apoptosis
127	GO:0006916~anti-apoptosis
128	GO:0006917~induction of apoptosis
129	GO:0006919~activation of caspase activity
130	GO:0006921~cell structure disassembly during apoptosis
131	GO:0006928~cell motion
132	GO:0006935~chemotaxis
133	GO:0006952~defense response
134	GO:0006954~inflammatory response
135	GO:0006955~immune response
136	GO:0006970~response to osmotic stress
137	GO:0006974~response to DNA damage stimulus
138	GO:0006979~response to oxidative stress
139	GO:0006997~nucleus organization
140	GO:0007005~mitochondrion organization
141	GO:0007006~mitochondrial membrane organization
142	GO:0007010~cytoskeleton organization
143	GO:0007044~cell-substrate junction assembly
144	GO:0007049~cell cycle
145	GO:0007050~cell cycle arrest
146	GO:0007088~regulation of mitosis
147	GO:0007093~mitotic cell cycle checkpoint
148	GO:0007155~cell adhesion
149	GO:0007160~cell-matrix adhesion
150	GO:0007163~establishment or maintenance of cell polarity
151	GO:0007164~establishment of tissue polarity
152	GO:0007166~cell surface receptor linked signal transduction
153	GO:0007167~enzyme linked receptor protein signaling pathway
154	GO:0007169~transmembrane receptor protein tyrosine kinase signaling pathway
155	GO:0007173~epidermal growth factor receptor signaling pathway
156	GO:0007176~regulation of epidermal growth factor receptor activity
157	GO:0007178~transmembrane receptor protein serine/threonine kinase signaling pathway
158	GO:0007179~transforming growth factor beta receptor signaling pathway
159	GO:0007183~SMAD protein complex assembly
160	GO:0007184~SMAD protein nuclear translocation
161	GO:0007223~Wnt receptor signaling pathway, calcium modulating pathway
162	GO:0007224~smoothened signaling pathway
163	GO:0007229~integrin-mediated signaling pathway
164	GO:0007242~intracellular signaling cascade
165	GO:0007243~protein kinase cascade
166	GO:0007249~I-kappaB kinase/NF-kappaB cascade
167	GO:0007254~JNK cascade
168	GO:0007259~JAK-STAT cascade
169	GO:0007264~small GTPase mediated signal transduction
170	GO:0007265~Ras protein signal transduction
171	GO:0007267~cell-cell signaling
172	GO:0007276~gamete generation
173	GO:0007281~germ cell development
174	GO:0007292~female gamete generation
175	GO:0007346~regulation of mitotic cell cycle
176	GO:0007369~gastrulation
177	GO:0007389~pattern specification process
178	GO:0007398~ectoderm development
179	GO:0007405~neuroblast proliferation
180	GO:0007409~axonogenesis
181	GO:0007423~sensory organ development
182	GO:0007431~salivary gland development
183	GO:0007435~salivary gland morphogenesis
184	GO:0007494~midgut development
185	GO:0007498~mesoderm development
186	GO:0007507~heart development
187	GO:0007517~muscle organ development
188	GO:0007548~sex differentiation
189	GO:0007565~female pregnancy
190	GO:0007566~embryo implantation
191	GO:0007568~aging
192	GO:0007569~cell aging
193	GO:0007584~response to nutrient
194	GO:0007595~lactation
195	GO:0007610~behavior
196	GO:0007611~learning or memory
197	GO:0007612~learning
198	GO:0007626~locomotory behavior
199	GO:0007632~visual behavior
200	GO:0008156~negative regulation of DNA replication
201	GO:0008219~cell death
202	GO:0008283~cell proliferation
203	GO:0008284~positive regulation of cell proliferation
204	GO:0008285~negative regulation of cell proliferation
205	GO:0008286~insulin receptor signaling pathway
206	GO:0008354~germ cell migration
207	GO:0008361~regulation of cell size
208	GO:0008406~gonad development
209	GO:0008542~visual learning
210	GO:0008543~fibroblast growth factor receptor signaling pathway
211	GO:0008544~epidermis development
212	GO:0008584~male gonad development
213	GO:0008585~female gonad development
214	GO:0008589~regulation of smoothened signaling pathway
215	GO:0008624~induction of apoptosis by extracellular signals
216	GO:0008629~induction of apoptosis by intracellular signals
217	GO:0008630~DNA damage response, signal transduction resulting in induction of apoptosis
218	GO:0008633~activation of pro-apoptotic gene products
219	GO:0008634~negative regulation of survival gene product expression
220	GO:0008635~activation of caspase activity by cytochrome c
221	GO:0008637~apoptotic mitochondrial changes
222	GO:0009057~macromolecule catabolic process
223	GO:0009314~response to radiation
224	GO:0009411~response to UV
225	GO:0009416~response to light stimulus
226	GO:0009611~response to wounding
227	GO:0009612~response to mechanical stimulus
228	GO:0009617~response to bacterium
229	GO:0009628~response to abiotic stimulus
230	GO:0009636~response to toxin
231	GO:0009719~response to endogenous stimulus
232	GO:0009725~response to hormone stimulus
233	GO:0009743~response to carbohydrate stimulus
234	GO:0009746~response to hexose stimulus
235	GO:0009791~post-embryonic development
236	GO:0009792~embryonic development ending in birth or egg hatching
237	GO:0009798~axis specification
238	GO:0009880~embryonic pattern specification
239	GO:0009890~negative regulation of biosynthetic process
240	GO:0009891~positive regulation of biosynthetic process
241	GO:0009894~regulation of catabolic process
242	GO:0009895~negative regulation of catabolic process
243	GO:0009896~positive regulation of catabolic process
244	GO:0009952~anterior/posterior pattern formation
245	GO:0009953~dorsal/ventral pattern formation
246	GO:0009967~positive regulation of signal transduction
247	GO:0009968~negative regulation of signal transduction
248	GO:0009991~response to extracellular stimulus
249	GO:0009994~oocyte differentiation
250	GO:0010001~glial cell differentiation
251	GO:0010033~response to organic substance
252	GO:0010035~response to inorganic substance
253	GO:0010038~response to metal ion
254	GO:0010165~response to X-ray
255	GO:0010212~response to ionizing radiation
256	GO:0010224~response to UV-B
257	GO:0010243~response to organic nitrogen
258	GO:0010332~response to gamma radiation
259	GO:0010464~regulation of mesenchymal cell proliferation
260	GO:0010511~regulation of phosphatidylinositol biosynthetic process
261	GO:0010512~negative regulation of phosphatidylinositol biosynthetic process
262	GO:0010551~regulation of specific transcription from RNA polymerase II promoter
263	GO:0010552~positive regulation of specific transcription from RNA polymerase II promoter
264	GO:0010553~negative regulation of specific transcription from RNA polymerase II promoter
265	GO:0010557~positive regulation of macromolecule biosynthetic process
266	GO:0010558~negative regulation of macromolecule biosynthetic process
267	GO:0010559~regulation of glycoprotein biosynthetic process
268	GO:0010562~positive regulation of phosphorus metabolic process
269	GO:0010563~negative regulation of phosphorus metabolic process
270	GO:0010564~regulation of cell cycle process
271	GO:0010565~regulation of cellular ketone metabolic process
272	GO:0010574~regulation of vascular endothelial growth factor production
273	GO:0010594~regulation of endothelial cell migration
274	GO:0010595~positive regulation of endothelial cell migration
275	GO:0010604~positive regulation of macromolecule metabolic process
276	GO:0010605~negative regulation of macromolecule metabolic process
277	GO:0010608~posttranscriptional regulation of gene expression
278	GO:0010623~developmental programmed cell death
279	GO:0010627~regulation of protein kinase cascade
280	GO:0010628~positive regulation of gene expression
281	GO:0010629~negative regulation of gene expression
282	GO:0010632~regulation of epithelial cell migration
283	GO:0010634~positive regulation of epithelial cell migration
284	GO:0010638~positive regulation of organelle organization
285	GO:0010647~positive regulation of cell communication
286	GO:0010648~negative regulation of cell communication
287	GO:0010675~regulation of cellular carbohydrate metabolic process
288	GO:0010676~positive regulation of cellular carbohydrate metabolic process
289	GO:0010692~regulation of alkaline phosphatase activity
290	GO:0010694~positive regulation of alkaline phosphatase activity
291	GO:0010712~regulation of collagen metabolic process
292	GO:0010714~positive regulation of collagen metabolic process
293	GO:0010717~regulation of epithelial to mesenchymal transition
294	GO:0010718~positive regulation of epithelial to mesenchymal transition
295	GO:0010720~positive regulation of cell development
296	GO:0010721~negative regulation of cell development
297	GO:0010740~positive regulation of protein kinase cascade
298	GO:0010743~regulation of foam cell differentiation
299	GO:0010745~negative regulation of foam cell differentiation
300	GO:0010769~regulation of cell morphogenesis involved in differentiation
301	GO:0010770~positive regulation of cell morphogenesis involved in differentiation
302	GO:0010810~regulation of cell-substrate adhesion
303	GO:0010827~regulation of glucose transport
304	GO:0010828~positive regulation of glucose transport
305	GO:0010862~positive regulation of pathway-restricted SMAD protein phosphorylation
306	GO:0010869~regulation of receptor biosynthetic process
307	GO:0010883~regulation of lipid storage
308	GO:0010888~negative regulation of lipid storage
309	GO:0010906~regulation of glucose metabolic process
310	GO:0010907~positive regulation of glucose metabolic process
311	GO:0010908~regulation of heparan sulfate proteoglycan biosynthetic process
312	GO:0010909~positive regulation of heparan sulfate proteoglycan biosynthetic process
313	GO:0010941~regulation of cell death
314	GO:0010942~positive regulation of cell death
315	GO:0010952~positive regulation of peptidase activity
316	GO:0010959~regulation of metal ion transport
317	GO:0010962~regulation of glucan biosynthetic process
318	GO:0012501~programmed cell death
319	GO:0012502~induction of programmed cell death
320	GO:0014013~regulation of gliogenesis
321	GO:0014015~positive regulation of gliogenesis
322	GO:0014031~mesenchymal cell development
323	GO:0014032~neural crest cell development
324	GO:0014033~neural crest cell differentiation
325	GO:0014066~regulation of phosphoinositide 3-kinase cascade
326	GO:0014068~positive regulation of phosphoinositide 3-kinase cascade
327	GO:0014070~response to organic cyclic substance
328	GO:0014074~response to purine
329	GO:0014706~striated muscle tissue development
330	GO:0014855~striated muscle cell proliferation
331	GO:0014910~regulation of smooth muscle cell migration
332	GO:0014911~positive regulation of smooth muscle cell migration
333	GO:0016049~cell growth
334	GO:0016055~Wnt receptor signaling pathway
335	GO:0016202~regulation of striated muscle tissue development
336	GO:0016265~death
337	GO:0016310~phosphorylation
338	GO:0016331~morphogenesis of embryonic epithelium
339	GO:0016444~somatic cell DNA recombination
340	GO:0016445~somatic diversification of immunoglobulins
341	GO:0016446~somatic hypermutation of immunoglobulin genes
342	GO:0016447~somatic recombination of immunoglobulin gene segments
343	GO:0016477~cell migration
344	GO:0016481~negative regulation of transcription
345	GO:0017015~regulation of transforming growth factor beta receptor signaling pathway
346	GO:0017038~protein import
347	GO:0017145~stem cell division
348	GO:0018105~peptidyl-serine phosphorylation
349	GO:0018107~peptidyl-threonine phosphorylation
350	GO:0018108~peptidyl-tyrosine phosphorylation
351	GO:0018209~peptidyl-serine modification
352	GO:0018210~peptidyl-threonine modification
353	GO:0018212~peptidyl-tyrosine modification
354	GO:0019049~evasion of host defenses by virus
355	GO:0019216~regulation of lipid metabolic process
356	GO:0019218~regulation of steroid metabolic process
357	GO:0019220~regulation of phosphate metabolic process
358	GO:0019221~cytokine-mediated signaling pathway
359	GO:0019725~cellular homeostasis
360	GO:0019827~stem cell maintenance
361	GO:0019953~sexual reproduction
362	GO:0021532~neural tube patterning
363	GO:0021536~diencephalon development
364	GO:0021537~telencephalon development
365	GO:0021696~cerebellar cortex morphogenesis
366	GO:0021700~developmental maturation
367	GO:0021871~forebrain regionalization
368	GO:0021904~dorsal/ventral neural tube patterning
369	GO:0021915~neural tube development
370	GO:0021936~regulation of granule cell precursor proliferation
371	GO:0021937~Purkinje cell-granule cell precursor cell signaling involved in regulation of granule cell precursor cell proliferation
372	GO:0021938~smoothened signaling pathway involved in regulation of granule cell precursor cell proliferation
373	GO:0021940~positive regulation of granule cell precursor proliferation
374	GO:0021955~central nervous system neuron axonogenesis
375	GO:0022037~metencephalon development
376	GO:0022402~cell cycle process
377	GO:0022403~cell cycle phase
378	GO:0022404~molting cycle process
379	GO:0022405~hair cycle process
380	GO:0022411~cellular component disassembly
381	GO:0022602~ovulation cycle process
382	GO:0022604~regulation of cell morphogenesis
383	GO:0022610~biological adhesion
384	GO:0022612~gland morphogenesis
385	GO:0030029~actin filament-based process
386	GO:0030030~cell projection organization
387	GO:0030031~cell projection assembly
388	GO:0030036~actin cytoskeleton organization
389	GO:0030097~hemopoiesis
390	GO:0030098~lymphocyte differentiation
391	GO:0030099~myeloid cell differentiation
392	GO:0030100~regulation of endocytosis
393	GO:0030111~regulation of Wnt receptor signaling pathway
394	GO:0030155~regulation of cell adhesion
395	GO:0030163~protein catabolic process
396	GO:0030178~negative regulation of Wnt receptor signaling pathway
397	GO:0030182~neuron differentiation
398	GO:0030183~B cell differentiation
399	GO:0030198~extracellular matrix organization
400	GO:0030217~T cell differentiation
401	GO:0030225~macrophage differentiation
402	GO:0030238~male sex determination
403	GO:0030262~apoptotic nuclear changes
404	GO:0030264~nuclear fragmentation during apoptosis
405	GO:0030278~regulation of ossification
406	GO:0030279~negative regulation of ossification
407	GO:0030308~negative regulation of cell growth
408	GO:0030323~respiratory tube development
409	GO:0030324~lung development
410	GO:0030326~embryonic limb morphogenesis
411	GO:0030334~regulation of cell migration
412	GO:0030335~positive regulation of cell migration
413	GO:0030336~negative regulation of cell migration
414	GO:0030500~regulation of bone mineralization
415	GO:0030501~positive regulation of bone mineralization
416	GO:0030518~steroid hormone receptor signaling pathway
417	GO:0030521~androgen receptor signaling pathway
418	GO:0030522~intracellular receptor-mediated signaling pathway
419	GO:0030575~nuclear body organization
420	GO:0030578~PML body organization
421	GO:0030595~leukocyte chemotaxis
422	GO:0030850~prostate gland development
423	GO:0030855~epithelial cell differentiation
424	GO:0030856~regulation of epithelial cell differentiation
425	GO:0030858~positive regulation of epithelial cell differentiation
426	GO:0030879~mammary gland development
427	GO:0030900~forebrain development
428	GO:0030902~hindbrain development
429	GO:0030947~regulation of vascular endothelial growth factor receptor signaling pathway
430	GO:0030949~positive regulation of vascular endothelial growth factor receptor signaling pathway
431	GO:0031016~pancreas development
432	GO:0031069~hair follicle morphogenesis
433	GO:0031098~stress-activated protein kinase signaling pathway
434	GO:0031099~regeneration
435	GO:0031100~organ regeneration
436	GO:0031102~neuron projection regeneration
437	GO:0031103~axon regeneration
438	GO:0031112~positive regulation of microtubule polymerization or depolymerization
439	GO:0031113~regulation of microtubule polymerization
440	GO:0031116~positive regulation of microtubule polymerization
441	GO:0031128~developmental induction
442	GO:0031175~neuron projection development
443	GO:0031272~regulation of pseudopodium assembly
444	GO:0031274~positive regulation of pseudopodium assembly
445	GO:0031327~negative regulation of cellular biosynthetic process
446	GO:0031328~positive regulation of cellular biosynthetic process
447	GO:0031329~regulation of cellular catabolic process
448	GO:0031330~negative regulation of cellular catabolic process
449	GO:0031331~positive regulation of cellular catabolic process
450	GO:0031334~positive regulation of protein complex assembly
451	GO:0031344~regulation of cell projection organization
452	GO:0031346~positive regulation of cell projection organization
453	GO:0031349~positive regulation of defense response
454	GO:0031399~regulation of protein modification process
455	GO:0031401~positive regulation of protein modification process
456	GO:0031557~induction of programmed cell death in response to chemical stimulus
457	GO:0031558~induction of apoptosis in response to chemical stimulus
458	GO:0031571~G1 DNA damage checkpoint
459	GO:0031575~G1/S transition checkpoint
460	GO:0031577~spindle checkpoint
461	GO:0031589~cell-substrate adhesion
462	GO:0031644~regulation of neurological system process
463	GO:0031646~positive regulation of neurological system process
464	GO:0031647~regulation of protein stability
465	GO:0031667~response to nutrient levels
466	GO:0031668~cellular response to extracellular stimulus
467	GO:0031960~response to corticosteroid stimulus
468	GO:0031998~regulation of fatty acid beta-oxidation
469	GO:0032101~regulation of response to external stimulus
470	GO:0032103~positive regulation of response to external stimulus
471	GO:0032147~activation of protein kinase activity
472	GO:0032233~positive regulation of actin filament bundle formation
473	GO:0032268~regulation of cellular protein metabolic process
474	GO:0032269~negative regulation of cellular protein metabolic process
475	GO:0032270~positive regulation of cellular protein metabolic process
476	GO:0032273~positive regulation of protein polymerization
477	GO:0032330~regulation of chondrocyte differentiation
478	GO:0032350~regulation of hormone metabolic process
479	GO:0032355~response to estradiol stimulus
480	GO:0032368~regulation of lipid transport
481	GO:0032369~negative regulation of lipid transport
482	GO:0032386~regulation of intracellular transport
483	GO:0032388~positive regulation of intracellular transport
484	GO:0032434~regulation of proteasomal ubiquitin-dependent protein catabolic process
485	GO:0032446~protein modification by small protein conjugation
486	GO:0032496~response to lipopolysaccharide
487	GO:0032504~multicellular organism reproduction
488	GO:0032526~response to retinoic acid
489	GO:0032535~regulation of cellular component size
490	GO:0032570~response to progesterone stimulus
491	GO:0032582~negative regulation of gene-specific transcription
492	GO:0032583~regulation of gene-specific transcription
493	GO:0032768~regulation of monooxygenase activity
494	GO:0032770~positive regulation of monooxygenase activity
495	GO:0032774~RNA biosynthetic process
496	GO:0032844~regulation of homeostatic process
497	GO:0032868~response to insulin stimulus
498	GO:0032869~cellular response to insulin stimulus
499	GO:0032870~cellular response to hormone stimulus
500	GO:0032880~regulation of protein localization
501	GO:0032881~regulation of polysaccharide metabolic process
502	GO:0032885~regulation of polysaccharide biosynthetic process
503	GO:0032909~regulation of transforming growth factor-beta2 production
504	GO:0032944~regulation of mononuclear cell proliferation
505	GO:0032945~negative regulation of mononuclear cell proliferation
506	GO:0032963~collagen metabolic process
507	GO:0032965~regulation of collagen biosynthetic process
508	GO:0032967~positive regulation of collagen biosynthetic process
509	GO:0032989~cellular component morphogenesis
510	GO:0032990~cell part morphogenesis
511	GO:0033002~muscle cell proliferation
512	GO:0033043~regulation of organelle organization
513	GO:0033077~T cell differentiation in the thymus
514	GO:0033084~regulation of immature T cell proliferation in the thymus
515	GO:0033087~negative regulation of immature T cell proliferation
516	GO:0033088~negative regulation of immature T cell proliferation in the thymus
517	GO:0033135~regulation of peptidyl-serine phosphorylation
518	GO:0033138~positive regulation of peptidyl-serine phosphorylation
519	GO:0033157~regulation of intracellular protein transport
520	GO:0033158~regulation of protein import into nucleus, translocation
521	GO:0033160~positive regulation of protein import into nucleus, translocation
522	GO:0033189~response to vitamin A
523	GO:0033197~response to vitamin E
524	GO:0033233~regulation of protein sumoylation
525	GO:0033235~positive regulation of protein sumoylation
526	GO:0033273~response to vitamin
527	GO:0033280~response to vitamin D
528	GO:0033365~protein localization in organelle
529	GO:0033500~carbohydrate homeostasis
530	GO:0033554~cellular response to stress
531	GO:0033673~negative regulation of kinase activity
532	GO:0033674~positive regulation of kinase activity
533	GO:0033993~response to lipid
534	GO:0034097~response to cytokine stimulus
535	GO:0034284~response to monosaccharide stimulus
536	GO:0034329~cell junction assembly
537	GO:0034330~cell junction organization
538	GO:0034405~response to fluid shear stress
539	GO:0034446~substrate adhesion-dependent cell spreading
540	GO:0034504~protein localization in nucleus
541	GO:0034599~cellular response to oxidative stress
542	GO:0034613~cellular protein localization
543	GO:0035019~somatic stem cell maintenance
544	GO:0035020~regulation of Rac protein signal transduction
545	GO:0035022~positive regulation of Rac protein signal transduction
546	GO:0035051~cardiac cell differentiation
547	GO:0035107~appendage morphogenesis
548	GO:0035108~limb morphogenesis
549	GO:0035113~embryonic appendage morphogenesis
550	GO:0035115~embryonic forelimb morphogenesis
551	GO:0035116~embryonic hindlimb morphogenesis
552	GO:0035136~forelimb morphogenesis
553	GO:0035137~hindlimb morphogenesis
554	GO:0035148~tube lumen formation
555	GO:0035239~tube morphogenesis
556	GO:0035265~organ growth
557	GO:0035270~endocrine system development
558	GO:0035272~exocrine system development
559	GO:0035282~segmentation
560	GO:0035295~tube development
561	GO:0035303~regulation of dephosphorylation
562	GO:0040007~growth
563	GO:0040008~regulation of growth
564	GO:0040012~regulation of locomotion
565	GO:0040013~negative regulation of locomotion
566	GO:0040014~regulation of multicellular organism growth
567	GO:0040017~positive regulation of locomotion
568	GO:0040018~positive regulation of multicellular organism growth
569	GO:0040036~regulation of fibroblast growth factor receptor signaling pathway
570	GO:0042058~regulation of epidermal growth factor receptor signaling pathway
571	GO:0042060~wound healing
572	GO:0042063~gliogenesis
573	GO:0042110~T cell activation
574	GO:0042113~B cell activation
575	GO:0042127~regulation of cell proliferation
576	GO:0042129~regulation of T cell proliferation
577	GO:0042130~negative regulation of T cell proliferation
578	GO:0042176~regulation of protein catabolic process
579	GO:0042177~negative regulation of protein catabolic process
580	GO:0042303~molting cycle
581	GO:0042306~regulation of protein import into nucleus
582	GO:0042307~positive regulation of protein import into nucleus
583	GO:0042325~regulation of phosphorylation
584	GO:0042326~negative regulation of phosphorylation
585	GO:0042327~positive regulation of phosphorylation
586	GO:0042330~taxis
587	GO:0042471~ear morphogenesis
588	GO:0042472~inner ear morphogenesis
589	GO:0042475~odontogenesis of dentine-containing tooth
590	GO:0042476~odontogenesis
591	GO:0042493~response to drug
592	GO:0042542~response to hydrogen peroxide
593	GO:0042592~homeostatic process
594	GO:0042593~glucose homeostasis
595	GO:0042633~hair cycle
596	GO:0042640~anagen
597	GO:0042692~muscle cell differentiation
598	GO:0042698~ovulation cycle
599	GO:0042770~DNA damage response, signal transduction
600	GO:0042771~DNA damage response, signal transduction by p53 class mediator resulting in induction of apoptosis
601	GO:0042981~regulation of apoptosis
602	GO:0042990~regulation of transcription factor import into nucleus
603	GO:0042993~positive regulation of transcription factor import into nucleus
604	GO:0043009~chordate embryonic development
605	GO:0043010~camera-type eye development
606	GO:0043029~T cell homeostasis
607	GO:0043062~extracellular structure organization
608	GO:0043065~positive regulation of apoptosis
609	GO:0043066~negative regulation of apoptosis
610	GO:0043067~regulation of programmed cell death
611	GO:0043068~positive regulation of programmed cell death
612	GO:0043069~negative regulation of programmed cell death
613	GO:0043085~positive regulation of catalytic activity
614	GO:0043086~negative regulation of catalytic activity
615	GO:0043122~regulation of I-kappaB kinase/NF-kappaB cascade
616	GO:0043123~positive regulation of I-kappaB kinase/NF-kappaB cascade
617	GO:0043129~surfactant homeostasis
618	GO:0043193~positive regulation of gene-specific transcription
619	GO:0043254~regulation of protein complex assembly
620	GO:0043269~regulation of ion transport
621	GO:0043280~positive regulation of caspase activity
622	GO:0043281~regulation of caspase activity
623	GO:0043331~response to dsRNA
624	GO:0043388~positive regulation of DNA binding
625	GO:0043405~regulation of MAP kinase activity
626	GO:0043406~positive regulation of MAP kinase activity
627	GO:0043408~regulation of MAPKKK cascade
628	GO:0043410~positive regulation of MAPKKK cascade
629	GO:0043434~response to peptide hormone stimulus
630	GO:0043467~regulation of generation of precursor metabolites and energy
631	GO:0043470~regulation of carbohydrate catabolic process
632	GO:0043471~regulation of cellular carbohydrate catabolic process
633	GO:0043473~pigmentation
634	GO:0043523~regulation of neuron apoptosis
635	GO:0043524~negative regulation of neuron apoptosis
636	GO:0043525~positive regulation of neuron apoptosis
637	GO:0043535~regulation of blood vessel endothelial cell migration
638	GO:0043536~positive regulation of blood vessel endothelial cell migration
639	GO:0043542~endothelial cell migration
640	GO:0043549~regulation of kinase activity
641	GO:0043550~regulation of lipid kinase activity
642	GO:0043551~regulation of phosphoinositide 3-kinase activity
643	GO:0043552~positive regulation of phosphoinositide 3-kinase activity
644	GO:0043570~maintenance of DNA repeat elements
645	GO:0043583~ear development
646	GO:0043586~tongue development
647	GO:0043588~skin development
648	GO:0043616~keratinocyte proliferation
649	GO:0043618~regulation of transcription from RNA polymerase II promoter in response to stress
650	GO:0043619~regulation of transcription from RNA polymerase II promoter in response to oxidative stress
651	GO:0043620~regulation of transcription in response to stress
652	GO:0043623~cellular protein complex assembly
653	GO:0043627~response to estrogen stimulus
654	GO:0043932~ossification involved in bone remodeling
655	GO:0043933~macromolecular complex subunit organization
656	GO:0044057~regulation of system process
657	GO:0044087~regulation of cellular component biogenesis
658	GO:0044092~negative regulation of molecular function
659	GO:0044093~positive regulation of molecular function
660	GO:0044236~multicellular organismal metabolic process
661	GO:0044246~regulation of multicellular organismal metabolic process
662	GO:0044253~positive regulation of multicellular organismal metabolic process
663	GO:0044259~multicellular organismal macromolecule metabolic process
664	GO:0044265~cellular macromolecule catabolic process
665	GO:0044413~avoidance of host defenses
666	GO:0044415~evasion or tolerance of host defenses
667	GO:0045136~development of secondary sexual characteristics
668	GO:0045137~development of primary sexual characteristics
669	GO:0045165~cell fate commitment
670	GO:0045168~cell-cell signaling involved in cell fate specification
671	GO:0045190~isotype switching
672	GO:0045216~cell-cell junction organization
673	GO:0045321~leukocyte activation
674	GO:0045428~regulation of nitric oxide biosynthetic process
675	GO:0045429~positive regulation of nitric oxide biosynthetic process
676	GO:0045444~fat cell differentiation
677	GO:0045445~myoblast differentiation
678	GO:0045449~regulation of transcription
679	GO:0045453~bone resorption
680	GO:0045471~response to ethanol
681	GO:0045577~regulation of B cell differentiation
682	GO:0045579~positive regulation of B cell differentiation
683	GO:0045580~regulation of T cell differentiation
684	GO:0045582~positive regulation of T cell differentiation
685	GO:0045596~negative regulation of cell differentiation
686	GO:0045597~positive regulation of cell differentiation
687	GO:0045598~regulation of fat cell differentiation
688	GO:0045600~positive regulation of fat cell differentiation
689	GO:0045619~regulation of lymphocyte differentiation
690	GO:0045621~positive regulation of lymphocyte differentiation
691	GO:0045637~regulation of myeloid cell differentiation
692	GO:0045638~negative regulation of myeloid cell differentiation
693	GO:0045639~positive regulation of myeloid cell differentiation
694	GO:0045646~regulation of erythrocyte differentiation
695	GO:0045648~positive regulation of erythrocyte differentiation
696	GO:0045667~regulation of osteoblast differentiation
697	GO:0045668~negative regulation of osteoblast differentiation
698	GO:0045669~positive regulation of osteoblast differentiation
699	GO:0045685~regulation of glial cell differentiation
700	GO:0045687~positive regulation of glial cell differentiation
701	GO:0045727~positive regulation of translation
702	GO:0045732~positive regulation of protein catabolic process
703	GO:0045736~negative regulation of cyclin-dependent protein kinase activity
704	GO:0045737~positive regulation of cyclin-dependent protein kinase activity
705	GO:0045740~positive regulation of DNA replication
706	GO:0045742~positive regulation of epidermal growth factor receptor signaling pathway
707	GO:0045765~regulation of angiogenesis
708	GO:0045767~regulation of anti-apoptosis
709	GO:0045778~positive regulation of ossification
710	GO:0045785~positive regulation of cell adhesion
711	GO:0045786~negative regulation of cell cycle
712	GO:0045787~positive regulation of cell cycle
713	GO:0045792~negative regulation of cell size
714	GO:0045806~negative regulation of endocytosis
715	GO:0045821~positive regulation of glycolysis
716	GO:0045833~negative regulation of lipid metabolic process
717	GO:0045834~positive regulation of lipid metabolic process
718	GO:0045859~regulation of protein kinase activity
719	GO:0045860~positive regulation of protein kinase activity
720	GO:0045884~regulation of survival gene product expression
721	GO:0045885~positive regulation of survival gene product expression
722	GO:0045892~negative regulation of transcription, DNA-dependent
723	GO:0045893~positive regulation of transcription, DNA-dependent
724	GO:0045910~negative regulation of DNA recombination
725	GO:0045913~positive regulation of carbohydrate metabolic process
726	GO:0045926~negative regulation of growth
727	GO:0045927~positive regulation of growth
728	GO:0045930~negative regulation of mitotic cell cycle
729	GO:0045931~positive regulation of mitotic cell cycle
730	GO:0045934~negative regulation of nucleobase, nucleoside, nucleotide and nucleic acid metabolic process
731	GO:0045935~positive regulation of nucleobase, nucleoside, nucleotide and nucleic acid metabolic process
732	GO:0045936~negative regulation of phosphate metabolic process
733	GO:0045937~positive regulation of phosphate metabolic process
734	GO:0045941~positive regulation of transcription
735	GO:0045944~positive regulation of transcription from RNA polymerase II promoter
736	GO:0045995~regulation of embryonic development
737	GO:0046006~regulation of activated T cell proliferation
738	GO:0046320~regulation of fatty acid oxidation
739	GO:0046324~regulation of glucose import
740	GO:0046326~positive regulation of glucose import
741	GO:0046544~development of secondary male sexual characteristics
742	GO:0046545~development of primary female sexual characteristics
743	GO:0046546~development of primary male sexual characteristics
744	GO:0046578~regulation of Ras protein signal transduction
745	GO:0046579~positive regulation of Ras protein signal transduction
746	GO:0046620~regulation of organ growth
747	GO:0046634~regulation of alpha-beta T cell activation
748	GO:0046649~lymphocyte activation
749	GO:0046660~female sex differentiation
750	GO:0046661~male sex differentiation
751	GO:0046666~retinal cell programmed cell death
752	GO:0046668~regulation of retinal cell programmed cell death
753	GO:0046686~response to cadmium ion
754	GO:0046777~protein amino acid autophosphorylation
755	GO:0046822~regulation of nucleocytoplasmic transport
756	GO:0046824~positive regulation of nucleocytoplasmic transport
757	GO:0046849~bone remodeling
758	GO:0046890~regulation of lipid biosynthetic process
759	GO:0046902~regulation of mitochondrial membrane permeability
760	GO:0048008~platelet-derived growth factor receptor signaling pathway
761	GO:0048010~vascular endothelial growth factor receptor signaling pathway
762	GO:0048012~hepatocyte growth factor receptor signaling pathway
763	GO:0048070~regulation of pigmentation during development
764	GO:0048087~positive regulation of pigmentation during development
765	GO:0048103~somatic stem cell division
766	GO:0048145~regulation of fibroblast proliferation
767	GO:0048146~positive regulation of fibroblast proliferation
768	GO:0048167~regulation of synaptic plasticity
769	GO:0048168~regulation of neuronal synaptic plasticity
770	GO:0048169~regulation of long-term neuronal synaptic plasticity
771	GO:0048259~regulation of receptor-mediated endocytosis
772	GO:0048286~lung alveolus development
773	GO:0048332~mesoderm morphogenesis
774	GO:0048339~paraxial mesoderm development
775	GO:0048340~paraxial mesoderm morphogenesis
776	GO:0048384~retinoic acid receptor signaling pathway
777	GO:0048469~cell maturation
778	GO:0048477~oogenesis
779	GO:0048511~rhythmic process
780	GO:0048514~blood vessel morphogenesis
781	GO:0048520~positive regulation of behavior
782	GO:0048534~hemopoietic or lymphoid organ development
783	GO:0048536~spleen development
784	GO:0048538~thymus development
785	GO:0048545~response to steroid hormone stimulus
786	GO:0048562~embryonic organ morphogenesis
787	GO:0048565~gut development
788	GO:0048568~embryonic organ development
789	GO:0048584~positive regulation of response to stimulus
790	GO:0048585~negative regulation of response to stimulus
791	GO:0048589~developmental growth
792	GO:0048592~eye morphogenesis
793	GO:0048598~embryonic morphogenesis
794	GO:0048599~oocyte development
795	GO:0048608~reproductive structure development
796	GO:0048609~reproductive process in a multicellular organism
797	GO:0048610~reproductive cellular process
798	GO:0048634~regulation of muscle development
799	GO:0048641~regulation of skeletal muscle tissue development
800	GO:0048660~regulation of smooth muscle cell proliferation
801	GO:0048661~positive regulation of smooth muscle cell proliferation
802	GO:0048663~neuron fate commitment
803	GO:0048666~neuron development
804	GO:0048667~cell morphogenesis involved in neuron differentiation
805	GO:0048678~response to axon injury
806	GO:0048705~skeletal system morphogenesis
807	GO:0048706~embryonic skeletal system development
808	GO:0048713~regulation of oligodendrocyte differentiation
809	GO:0048729~tissue morphogenesis
810	GO:0048730~epidermis morphogenesis
811	GO:0048732~gland development
812	GO:0048736~appendage development
813	GO:0048738~cardiac muscle tissue development
814	GO:0048742~regulation of skeletal muscle fiber development
815	GO:0048754~branching morphogenesis of a tube
816	GO:0048762~mesenchymal cell differentiation
817	GO:0048771~tissue remodeling
818	GO:0048812~neuron projection morphogenesis
819	GO:0048820~hair follicle maturation
820	GO:0048839~inner ear development
821	GO:0048858~cell projection morphogenesis
822	GO:0048863~stem cell differentiation
823	GO:0048864~stem cell development
824	GO:0048870~cell motility
825	GO:0048871~multicellular organismal homeostasis
826	GO:0048872~homeostasis of number of cells
827	GO:0048875~chemical homeostasis within a tissue
828	GO:0048878~chemical homeostasis
829	GO:0050670~regulation of lymphocyte proliferation
830	GO:0050672~negative regulation of lymphocyte proliferation
831	GO:0050673~epithelial cell proliferation
832	GO:0050678~regulation of epithelial cell proliferation
833	GO:0050679~positive regulation of epithelial cell proliferation
834	GO:0050680~negative regulation of epithelial cell proliferation
835	GO:0050708~regulation of protein secretion
836	GO:0050714~positive regulation of protein secretion
837	GO:0050727~regulation of inflammatory response
838	GO:0050729~positive regulation of inflammatory response
839	GO:0050730~regulation of peptidyl-tyrosine phosphorylation
840	GO:0050764~regulation of phagocytosis
841	GO:0050767~regulation of neurogenesis
842	GO:0050768~negative regulation of neurogenesis
843	GO:0050769~positive regulation of neurogenesis
844	GO:0050795~regulation of behavior
845	GO:0050803~regulation of synapse structure and activity
846	GO:0050804~regulation of synaptic transmission
847	GO:0050806~positive regulation of synaptic transmission
848	GO:0050807~regulation of synapse organization
849	GO:0050808~synapse organization
850	GO:0050863~regulation of T cell activation
851	GO:0050864~regulation of B cell activation
852	GO:0050865~regulation of cell activation
853	GO:0050866~negative regulation of cell activation
854	GO:0050867~positive regulation of cell activation
855	GO:0050868~negative regulation of T cell activation
856	GO:0050869~negative regulation of B cell activation
857	GO:0050870~positive regulation of T cell activation
858	GO:0050871~positive regulation of B cell activation
859	GO:0050872~white fat cell differentiation
860	GO:0050873~brown fat cell differentiation
861	GO:0050900~leukocyte migration
862	GO:0050920~regulation of chemotaxis
863	GO:0050921~positive regulation of chemotaxis
864	GO:0050926~regulation of positive chemotaxis
865	GO:0050927~positive regulation of positive chemotaxis
866	GO:0050930~induction of positive chemotaxis
867	GO:0050999~regulation of nitric-oxide synthase activity
868	GO:0051000~positive regulation of nitric-oxide synthase activity
869	GO:0051046~regulation of secretion
870	GO:0051047~positive regulation of secretion
871	GO:0051050~positive regulation of transport
872	GO:0051051~negative regulation of transport
873	GO:0051052~regulation of DNA metabolic process
874	GO:0051053~negative regulation of DNA metabolic process
875	GO:0051054~positive regulation of DNA metabolic process
876	GO:0051055~negative regulation of lipid biosynthetic process
877	GO:0051056~regulation of small GTPase mediated signal transduction
878	GO:0051057~positive regulation of small GTPase mediated signal transduction
879	GO:0051090~regulation of transcription factor activity
880	GO:0051091~positive regulation of transcription factor activity
881	GO:0051092~positive regulation of NF-kappaB transcription factor activity
882	GO:0051094~positive regulation of developmental process
883	GO:0051095~regulation of helicase activity
884	GO:0051096~positive regulation of helicase activity
885	GO:0051098~regulation of binding
886	GO:0051099~positive regulation of binding
887	GO:0051101~regulation of DNA binding
888	GO:0051129~negative regulation of cellular component organization
889	GO:0051130~positive regulation of cellular component organization
890	GO:0051145~smooth muscle cell differentiation
891	GO:0051146~striated muscle cell differentiation
892	GO:0051153~regulation of striated muscle cell differentiation
893	GO:0051169~nuclear transport
894	GO:0051170~nuclear import
895	GO:0051172~negative regulation of nitrogen compound metabolic process
896	GO:0051173~positive regulation of nitrogen compound metabolic process
897	GO:0051174~regulation of phosphorus metabolic process
898	GO:0051216~cartilage development
899	GO:0051222~positive regulation of protein transport
900	GO:0051223~regulation of protein transport
901	GO:0051240~positive regulation of multicellular organismal process
902	GO:0051241~negative regulation of multicellular organismal process
903	GO:0051247~positive regulation of protein metabolic process
904	GO:0051248~negative regulation of protein metabolic process
905	GO:0051249~regulation of lymphocyte activation
906	GO:0051250~negative regulation of lymphocyte activation
907	GO:0051251~positive regulation of lymphocyte activation
908	GO:0051252~regulation of RNA metabolic process
909	GO:0051253~negative regulation of RNA metabolic process
910	GO:0051254~positive regulation of RNA metabolic process
911	GO:0051259~protein oligomerization
912	GO:0051270~regulation of cell motion
913	GO:0051271~negative regulation of cell motion
914	GO:0051272~positive regulation of cell motion
915	GO:0051291~protein heterooligomerization
916	GO:0051301~cell division
917	GO:0051302~regulation of cell division
918	GO:0051318~G1 phase
919	GO:0051325~interphase
920	GO:0051329~interphase of mitotic cell cycle
921	GO:0051336~regulation of hydrolase activity
922	GO:0051338~regulation of transferase activity
923	GO:0051341~regulation of oxidoreductase activity
924	GO:0051345~positive regulation of hydrolase activity
925	GO:0051347~positive regulation of transferase activity
926	GO:0051348~negative regulation of transferase activity
927	GO:0051353~positive regulation of oxidoreductase activity
928	GO:0051384~response to glucocorticoid stimulus
929	GO:0051385~response to mineralocorticoid stimulus
930	GO:0051402~neuron apoptosis
931	GO:0051412~response to corticosterone stimulus
932	GO:0051450~myoblast proliferation
933	GO:0051489~regulation of filopodium assembly
934	GO:0051491~positive regulation of filopodium assembly
935	GO:0051493~regulation of cytoskeleton organization
936	GO:0051495~positive regulation of cytoskeleton organization
937	GO:0051496~positive regulation of stress fiber formation
938	GO:0051591~response to cAMP
939	GO:0051668~localization within membrane
940	GO:0051674~localization of cell
941	GO:0051726~regulation of cell cycle
942	GO:0051781~positive regulation of cell division
943	GO:0051783~regulation of nuclear division
944	GO:0051789~response to protein stimulus
945	GO:0051832~avoidance of defenses of other organism during symbiotic interaction
946	GO:0051834~evasion or tolerance of defenses of other organism during symbiotic interaction
947	GO:0051881~regulation of mitochondrial membrane potential
948	GO:0051896~regulation of protein kinase B signaling cascade
949	GO:0051897~positive regulation of protein kinase B signaling cascade
950	GO:0051926~negative regulation of calcium ion transport
951	GO:0051960~regulation of nervous system development
952	GO:0051963~regulation of synaptogenesis
953	GO:0051969~regulation of transmission of nerve impulse
954	GO:0051971~positive regulation of transmission of nerve impulse
955	GO:0052547~regulation of peptidase activity
956	GO:0052548~regulation of endopeptidase activity
957	GO:0055007~cardiac muscle cell differentiation
958	GO:0055012~ventricular cardiac muscle cell differentiation
959	GO:0055017~cardiac muscle tissue growth
960	GO:0055021~regulation of cardiac muscle growth
961	GO:0055024~regulation of cardiac muscle tissue development
962	GO:0055082~cellular chemical homeostasis
963	GO:0060021~palate development
964	GO:0060038~cardiac muscle cell proliferation
965	GO:0060043~regulation of cardiac muscle cell proliferation
966	GO:0060070~Wnt receptor signaling pathway through beta-catenin
967	GO:0060173~limb development
968	GO:0060249~anatomical structure homeostasis
969	GO:0060284~regulation of cell development
970	GO:0060326~cell chemotaxis
971	GO:0060341~regulation of cellular localization
972	GO:0060348~bone development
973	GO:0060363~cranial suture morphogenesis
974	GO:0060364~frontal suture morphogenesis
975	GO:0060389~pathway-restricted SMAD protein phosphorylation
976	GO:0060390~regulation of SMAD protein nuclear translocation
977	GO:0060391~positive regulation of SMAD protein nuclear translocation
978	GO:0060393~regulation of pathway-restricted SMAD protein phosphorylation
979	GO:0060395~SMAD protein signal transduction
980	GO:0060396~growth hormone receptor signaling pathway
981	GO:0060397~JAK-STAT cascade involved in growth hormone signaling pathway
982	GO:0060416~response to growth hormone stimulus
983	GO:0060419~heart growth
984	GO:0060420~regulation of heart growth
985	GO:0060429~epithelium development
986	GO:0060485~mesenchyme development
987	GO:0060491~regulation of cell projection assembly
988	GO:0060537~muscle tissue development
989	GO:0060541~respiratory system development
990	GO:0060548~negative regulation of cell death
991	GO:0060562~epithelial tube morphogenesis
992	GO:0060627~regulation of vesicle-mediated transport
993	GO:0060675~ureteric bud morphogenesis
994	GO:0065003~macromolecular complex assembly
995	GO:0070141~response to UV-A
996	GO:0070167~regulation of biomineral formation
997	GO:0070169~positive regulation of biomineral formation
998	GO:0070201~regulation of establishment of protein localization
999	GO:0070227~lymphocyte apoptosis
1000	GO:0070271~protein complex biogenesis
1001	GO:0070482~response to oxygen levels
1002	GO:0070663~regulation of leukocyte proliferation
1003	GO:0070664~negative regulation of leukocyte proliferation
1004	GO:0070723~response to cholesterol
1005	GO:0070727~cellular macromolecule localization
1006	GO:0080135~regulation of cellular response to stress
